# Supplementary material for: Bioactive Content and Antioxidant Properties of Spray-Dried Microencapsulates of Peumus boldus M. Leaf Extracts
Source: Antioxidants (Basel). 2024 Dec 20;13(12):1568. doi: 10.3390/antiox13121568 (PMC11673136; doi:10.3390/antiox13121568)
Supplement: Supplementary file 1 [file antioxidants-13-01568-s001.zip]

Archive with 1 entries (1 files):
- antioxidants-3313402-supplementary.pdf
